# Supplementary material for: Novel object recognition test as an alternative approach to assessing the pharmacological profile of sigma-1 receptor ligands
Source: Pharmacol Rep. 2023 Aug 12;75(5):1291–8. doi: 10.1007/s43440-023-00516-x (PMC10539447; doi:10.1007/s43440-023-00516-x)
Supplement: Supplementary file 25 — Supplementary file25 (XLSX 13 KB) [file 43440_2023_516_MOESM25_ESM.xlsx]

## Sheet: Arkusz1
The objects were placed in the upper left and right corner of the inner square of the snapshot.
The total cohort of 90 rats was divided into three parts (3 x 30) and tested in subsequent sets of experiments.
Red color indicates subjects removed from the analysis due to poor objects exploration.
COHORT	AnyMaze ID	RAT_ID	SETUP T1	SETUP T2	Treatment
1	1	1	BB	AB	PRE084_03
1	2	2	BB	AB	KSK100_10
1	3	3	AA	AB	KSK100_3
1	4	4	BB	AB	VEHICLE
1	5	5	AA	BA	PRE084_1
1	6	6	BB	AB	DONEPEZIL_1
1	7	7	AA	AB	SR1A_30
1	8	8	BB	BA	SR1A_15
1	9	9	AA	BA	KSK100_1
1	10	10	BB	AB	PRE084_1
1	11	11	AA	BA	SR1A_15
1	12	12	AA	BA	PRE084_03
1	13	13	BB	AB	DONEPEZIL_1
1	14	14	BB	BA	KSK100_1
1	15	15	BB	AB	KSK100_3
1	16	16	AA	AB	SR1A_30
1	17	17	AA	AB	VEHICLE
1	18	18	BB	AB	KSK100_10
1	19	19	AA	AB	KSK100_1
1	20	20	BB	BA	PRE084_03
1	21	21	AA	AB	KSK100_10
1	22	22	AA	AB	SR1A_15
1	23	23	AA	BA	VEHICLE
1	24	24	BB	BA	DONEPEZIL_1
1	25	25	BB	AB	SR1A_30
1	26	26	AA	BA	KSK100_3
1	27	27	AA	AB	PRE084_1
1	28	82	AA	AB	KSK100_1
1	29	85	AA	BA	SR1A_30
1	30	88	BB	BA	PRE084_1
2	1	28	BB	BA	PRE084_1
2	2	29	AA	AB	VEHICLE
2	3	30	AA	BA	PRE084_03
2	4	31	BB	BA	KSK100_3
2	5	32	AA	AB	KSK100_10
2	6	33	BB	AB	KSK100_1
2	7	34	AA	AB	DONEPEZIL_1
2	8	35	AA	AB	SR1A_30
2	9	36	BB	AB	SR1A_15
2	10	37	AA	AB	SR1A_15
2	11	38	AA	AB	KSK100_3
2	12	39	BB	AB	SR1A_30
2	13	40	BB	AB	DONEPEZIL_1
2	14	41	BB	AB	VEHICLE
2	15	42	AA	AB	PRE084_03
2	16	43	BB	AB	PRE084_1
2	17	44	BB	BA	KSK100_1
2	18	45	BB	AB	KSK100_10
2	19	46	AA	BA	KSK100_1
2	20	47	BB	AB	SR1A_30
2	21	48	BB	AB	KSK100_3
2	22	49	AA	AB	PRE084_1
2	23	50	AA	BA	DONEPEZIL_1
2	24	51	AA	AB	VEHICLE
2	25	52	BB	AB	PRE084_03
2	26	53	BB	AB	SR1A_15
2	27	54	BB	AB	KSK100_10
2	28	83	AA	BA	KSK100_3
2	29	86	BB	BA	DONEPEZIL_1
2	30	89	BB	BA	PRE084_03
3	1	55	BB	AB	KSK100_3
3	2	56	AA	AB	PRE084_1
3	3	57	AA	AB	SR1A_30
3	4	58	BB	AB	DONEPEZIL_1
3	5	59	BB	BA	SR1A_15
3	6	60	AA	BA	KSK100_10
3	7	61	BB	AB	VEHICLE
3	8	62	AA	AB	KSK100_1
3	9	63	AA	AB	PRE084_03
3	10	64	AA	AB	KSK100_3
3	11	65	BB	BA	VEHICLE
3	12	66	AA	AB	DONEPEZIL_1
3	13	67	BB	BA	KSK100_10
3	14	68	BB	AB	PRE084_1
3	15	69	BB	AB	KSK100_1
3	16	70	AA	BA	SR1A_15
3	17	71	BB	BA	SR1A_30
3	18	72	BB	BA	PRE084_03
3	19	73	AA	BA	KSK100_10
3	20	74	AA	BA	DONEPEZIL_1
3	21	75	BB	AB	VEHICLE
3	22	76	BB	AB	KSK100_1
3	23	77	AA	BA	SR1A_15
3	24	78	AA	BA	PRE084_1
3	25	79	BB	BA	KSK100_3
3	26	80	AA	BA	PRE084_03
3	27	81	AA	AB	SR1A_30
3	28	84	AA	AB	KSK100_10
3	29	87	BB	BA	SR1A_15
3	30	90	AA	AB	VEHICLE
